# Supplementary material for: Expression Profiling and Bioinformatics Analysis of CircRNA in Mice Brain Infected with Rabies Virus
Source: Int J Mol Sci. 2021 Jun 18;22(12):6537. doi: 10.3390/ijms22126537 (PMC8234020; doi:10.3390/ijms22126537)
Supplement: Supplementary file 1 [file ijms-22-06537-s001.zip]

Archive with 1 entries (1 files):
- ijms-1230814-supplement.pdf
